# Supplementary material for: Smart Drug-Delivery System of Upconversion Nanoparticles Coated with Mesoporous Silica for Controlled Release
Source: Pharmaceutics. 2022 Dec 27;15(1):89. doi: 10.3390/pharmaceutics15010089 (PMC9864186; doi:10.3390/pharmaceutics15010089)
Supplement: Supplementary file 1 [file pharmaceutics-15-00089-s001.zip]

Archive with 1 entries (1 files):
- pharmaceutics-2081617-supplementary.pdf
